# Supplementary material for: Therapeutic Potential of Cranberry Proanthocyanidins in Addressing the Pathophysiology of Metabolic Syndrome: A Scrutiny of Select Mechanisms of Action
Source: Antioxidants (Basel). 2025 Feb 26;14(3):268. doi: 10.3390/antiox14030268 (PMC11939394; doi:10.3390/antiox14030268)
Supplement: Supplementary file 1 [file antioxidants-14-00268-s001.zip]

Archive with 1 entries (1 files):
- antioxidants-3394700-supplementary.pdf
